# Supplementary material for: Characteristics of cervical sagittal parameters in healthy cervical spine adults and patients with cervical disc degeneration
Source: BMC Musculoskelet Disord. 2018 Feb 2;19:37. doi: 10.1186/s12891-018-1951-8 (PMC5795794; doi:10.1186/s12891-018-1951-8)
Supplement: Supplementary file 1 — Original data-NG group. The Parameters data in the Normal Group. (XLSX 13 kb) [file 12891_2018_1951_MOESM1_ESM.xlsx]

## Sheet: Sheet1
					gender	age	C2-7 SVA	C2–7 lordosis	TIA	T1S	NT	T1S- C2-7 cobb	Cervical tilt	Cranial tilt
					f	25	18.27	7	68.4	20.7	48.7	13.7	11.2	9.5
					m	22	14.62	1.5	59.4	16.2	44.2	14.7	7.1	9.1
					m	39	-6.68	37.1	65.1	26	40.1	-11.1	29.5	-3.5
					f	20	13.84	10.8	50.4	20.8	30.6	10	13.1	7.7
					f	26	15.5	27.2	74.2	29.7	45.5	2.5	20.2	9.5
					m	30	31.34	8	59.5	23.8	36.7	15.8	11.7	12.1
					m	24	19.67	14.4	69.5	23.6	46.9	9.2	11.8	11.8
					m	38	19.05	19.9	76.9	33.3	44.6	13.4	27.4	5.9
					f	51	5.65	14.8	70.3	25.9	45.4	11.1	22.3	3.6
					m	21	-3.26	8.7	74.8	18.3	56.5	9.6	27.3	-9
					f	34	10.63	39.7	72	33.7	38.3	-6	25.5	8.2
					m	33	-3.94	17	65.3	26.8	38.5	9.8	26.7	0.1
					m	32	13.92	36.1	73.9	28	45.9	-8.1	22.1	5.9
					m	30	9.17	29.1	65	27.6	37.4	-1.5	19.8	7.8
					f	26	9.5	6.4	61.3	29.5	31.8	23.1	25.3	4.2
					f	33	9.88	15.4	60.6	21.9	38.7	6.5	15.8	6.1
					m	49	-5.17	27.9	60.9	14.3	46.6	-13.6	19.2	-4.9
					f	28	21.29	2.6	70.1	25.4	44.7	22.8	18.1	7.3
					m	31	23.69	19.2	69.4	31.3	38.1	12.1	17.2	14.1
					m	28	0	35.7	79.3	26.5	52.8	-9.2	22.3	4.2
					m	22	18.48	33.7	78.4	32.5	45.9	-1.2	17.5	15
					f	24	28.02	-2.2	75.6	25.9	49.7	28.1	12.1	13.8
					f	21	14.75	5	67.8	14.8	53	9.8	17.1	-2.3
					m	31	0	24.4	73.1	26.8	46.3	2.4	30.1	-3.3
					f	27	20.5	17	64.8	25.4	39.4	8.4	9.8	15.6
					f	45	3.8	32.5	80.7	32.1	48.6	-0.4	23.6	8.5
					m	26	9.8	9.8	65.6	22.2	43.4	12.4	17.8	4.4
					f	24	13.6	0.2	62.2	14.6	47.6	14.4	8.7	5.9
					f	25	21.1	1.7	72.7	20.3	52.4	18.6	7.9	12.4
					f	25	25.9	7.4	72.5	21.9	50.6	14.5	5.5	16.4
					f	44	11.69	21.5	68	30.1	37.9	8.6	23.7	6.4
					m	21	15.95	19.3	71.2	31.5	39.7	12.2	28.9	2.6
					m	28	-1.77	16	82.4	27.8	54.6	11.8	30.2	-2.4
					f	27	23.46	28.8	72	31.1	40.9	2.3	18.5	12.6
					m	45	16.88	15.4	71.9	24.8	47.1	9.4	22.9	1.9
					f	27	11.91	9.8	79.4	27.3	52.1	17.5	18	9.3
					f	54	0	31.1	84	26.2	57.8	-4.9	20	6.2
					f	49	17.89	18.3	73.4	24.3	49.1	6	12.9	11.4
					f	45	0	37.1	76.2	32.2	44	-4.9	30.7	1.5
					m	37	19.27	19.5	76.2	27	49.2	7.5	17.2	9.8
					m	25	14.2	31.1	66.1	23.1	43	-8	16	7.1
					f	32	6.9	9.9	68.4	20.8	47.6	10.9	11.6	9.2
					f	30	12.67	16.6	62.6	23.7	38.9	7.1	14.3	9.4
					m	26	-2.78	43	65.3	33.5	31.8	-9.5	28.4	5.1
					m	26	32.32	5.9	73.5	30.9	42.6	25	16.5	14.4
					m	43	9.12	38.3	76.8	35.2	41.6	-3.1	29.8	5.4
					f	44	1.84	26.4	71.7	27	44.7	0.6	26.9	0.1
					m	30	12.65	16.4	65.3	24	41.3	7.6	20.7	3.3
					f	48	15.92	18.2	69.8	22.8	47	4.6	14.5	8.3
					m	36	9.35	27.7	76.7	26.5	50.2	-1.2	23.4	3.1
