# Supplementary material for: Characteristics of cervical sagittal parameters in healthy cervical spine adults and patients with cervical disc degeneration
Source: BMC Musculoskelet Disord. 2018 Feb 2;19:37. doi: 10.1186/s12891-018-1951-8 (PMC5795794; doi:10.1186/s12891-018-1951-8)
Supplement: Supplementary file 2 — Original data-DG group. The Parameters data in the Degeneration Group. (XLSX 13 kb) [file 12891_2018_1951_MOESM2_ESM.xlsx]

## Sheet: Sheet1
age	gender		C2-7 SVA	C2-7 cobb	TIA	T1S	NT	Cervical tilt	Cranial tilt	T1S-C2-7 lordosis
41	f		7.97	9.6	62	15.6	46.4	15.8	-0.2	6
32	m		3.71	12.4	57	18.7	38.3	19.9	-1.2	6.3
33	m		-3.39	24	83.5	31.7	51.8	33.5	-1.8	7.7
40	m		-3.42	33.5	72.5	31.1	41.4	34.1	-3	-2.4
35	f		12.25	19.7	70.8	26.2	44.6	19.4	6.8	6.5
42	m		16.94	30.4	82.9	28.8	54.1	23.3	5.5	-1.6
35	f		17.59	29.4	68.4	28.4	40	19.9	8.5	-1
36	f		10.82	8.2	56.7	9.7	47	7.1	2.6	1.5
33	f		-4.7	34.3	75.6	26.5	49.1	30.8	-4.3	-7.8
35	m		0	45.3	66.3	25.9	40.4	22	3.9	-19.4
29	f		22.13	-14.7	58.1	9.3	48.8	2.3	7	24
31	m		16.52	14.9	66.3	12.2	54.1	2.9	9.3	-2.7
36	m		6.63	33.1	76.9	26.5	50.4	25.1	1.4	-6.6
39	f		15.42	28	85.4	22.9	62.5	15.7	7.2	-5.1
28	f		28.24	1.3	68.8	26.1	42.7	14.3	11.8	24.8
30	f		25.92	24.8	71.9	30	41.9	16.6	13.4	5.2
27	f		23.23	8.3	67.8	23.2	44.6	10.7	12.5	14.9
35	m		17.94	0.5	75.3	32.2	43.1	26.1	6.1	31.7
28	m		13.18	18.8	78	30.9	47.1	26.1	4.8	12.1
29	m		36.74	-8.3	74.3	17.2	57.1	3.1	14.1	25.5
37	m		4.24	-2.2	62.9	11.7	51.2	12.1	-0.4	13.9
30	m		28.6	13.9	84.9	31.4	53.5	13	18.4	17.5
33	f		24	-4.2	66.4	17.4	49	9.6	7.8	21.6
33	m		19.6	21.7	82.8	33.7	49.1	22.7	11	12
33	m		23.4	16.8	72.3	31.2	41.1	29.5	1.7	14.4
33	f		31.2	-0.2	62.4	22.5	39.9	6.5	16	22.7
37	f		15.2	15.9	68.8	16.5	52.3	14.8	1.7	0.6
30	f		3.5	13.4	70.2	11.5	58.7	18.9	-7.4	-1.9
49	m		39.1	28.7	86.1	37.4	48.7	15.2	22.2	8.7
39	m		7.7	18.1	69.9	12	57.9	13	-1	-6.1
32	m		14.2	14.4	65.2	17.7	47.5	15.3	2.4	3.3
33	m		13.2	22.8	75.5	25.3	50.2	19.1	6.2	2.5
35	m		-2.9	12.7	73.2	10.8	62.4	19.7	-8.9	-1.9
41	m		7.5	27.2	78.2	19.9	58.3	14.8	5.1	-7.3
27	m		4.04	8.7	71.8	19.5	52.3	20.3	-0.8	10.8
44	m		8.47	19.2	66.1	27.9	38.2	23.6	4.3	8.7
43	m		17.27	9.5	83.1	26.6	56.5	22.4	4.2	17.1
31	m		14.95	10.7	71.6	20.3	51.3	17.1	3.2	9.6
48	f		22.22	13.8	54.2	19	35.2	9.2	9.8	5.2
35	m		23.63	4	65.5	19.5	46	11.9	7.6	15.5
34	m		37.88	0	75.4	18.1	57.3	2.4	15.7	18.1
35	m		28.48	13.4	64.6	26.2	38.4	15.9	10.3	12.8
46	m		39.1	2.8	67.6	24.8	42.8	10.3	14.5	22
44	m		37.34	3.1	63.6	16.1	47.5	7.5	8.6	13
31	f		13.1	29.7	76.5	30.3	46.2	22.5	7.8	0.6
37	f		5.7	20.7	76.8	21	55.8	20.4	0.6	0.3
32	f		12.3	23.1	75.4	22.9	52.5	15.7	7.2	-0.2
28	f		26.25	7.4	66.5	23.7	42.8	12.1	11.6	16.3
37	f		17.55	20.5	74.3	25.2	49.1	15.7	9.5	4.7
30	m		34.43	14.9	84.4	30.2	54.2	16.3	13.9	15.3
